# Supplementary material for: A post-transcriptional program of chemoresistance by AU-rich elements and TTP in quiescent leukemic cells
Source: Genome Biol. 2020 Feb 10;21:33. doi: 10.1186/s13059-020-1936-4 (PMC7011231; doi:10.1186/s13059-020-1936-4)
Supplement: Supplementary file 2 — Table S1. Related to main Figs. 1, 2, 3, 4, 5, 6, 7 and 8. RNAs up-regulated at the translatome level and their RO changes in G0 cells induced by SS or AraC. [file 13059_2020_1936_MOESM2_ESM.xlsx]

## Sheet: Sheet1
GENE SYMBOL	DESCRIPTION	logFC_RNA (AraCS and SS vs S+)	logFC_Translatome (AraCS and SS vs S+)	deltaRO = logFC_Translatome (AraCS and SS vs S+) - logFC_RNA (AraCS and SS vs S+)
TNF	tumor necrosis factor (TNF superfamily, member 2)	2.25	2.38	0.13
IFI30	interferon, gamma-inducible protein 30	2.29	2.37	0.08
CD180	CD180 molecule	2.03	2.01	-0.01
SLC17A5	solute carrier family 17 (anion/sugar transporter), member 5	1.55	1.97	0.42
SEZ6L2	seizure related 6 homolog (mouse)-like 2	0.66	1.93	1.26
ULBP1	UL16 binding protein 1	2.34	1.87	-0.48
S100A8	S100 calcium binding protein A8	-0.09	1.81	1.91
NMB	neuromedin B	1.41	1.8	0.39
FCER1G	Fc fragment of IgE, high affinity I, receptor for; gamma polypeptide	1.32	1.75	0.44
CTSO	cathepsin O	0.86	1.7	0.84
CEACAM6	carcinoembryonic antigen-related cell adhesion molecule 6 (non-specific cross reacting antigen)	0.52	1.69	1.17
CCL2	chemokine (C-C motif) ligand 2	1.15	1.68	0.53
MMP14	matrix metallopeptidase 14 (membrane-inserted)	1.06	1.62	0.56
TCN1	transcobalamin I (vitamin B12 binding protein, R binder family)	0.31	1.61	1.29
BTG2	BTG family, member 2	1.77	1.56	-0.21
GEM	GTP binding protein overexpressed in skeletal muscle	1.14	1.56	0.43
ABHD4	abhydrolase domain containing 4	1.49	1.54	0.05
HCP5	HLA complex P5	1.26	1.51	0.24
CFP	complement factor properdin	0.65	1.5	0.85
GNS	glucosamine (N-acetyl)-6-sulfatase	1.27	1.5	0.23
AXL	AXL receptor tyrosine kinase	1.34	1.49	0.15
MFSD6	major facilitator superfamily domain containing 6	1.05	1.44	0.39
SIGLEC6	sialic acid binding Ig-like lectin 6	0.51	1.44	0.93
LTBR	lymphotoxin beta receptor (TNFR superfamily, member 3)	1.46	1.43	-0.03
SMAGP	small trans-membrane and glycosylated protein	2.75	1.41	-1.34
CTBS	chitobiase, di-N-acetyl-	0.76	1.4	0.64
IRF2BP2	interferon regulatory factor 2 binding protein 2	1.66	1.4	-0.26
CCL22	chemokine (C-C motif) ligand 22	0.97	1.39	0.42
CYBB	cytochrome b-245, beta polypeptide	1.82	1.38	-0.45
IGSF6	immunoglobulin superfamily, member 6	0.86	1.38	0.52
NBR2	neighbor of BRCA1 gene 2	1.16	1.37	0.21
NAIP	NLR family, apoptosis inhibitory protein	1.15882	1.3691	0.210279
CD109	CD109 molecule	1.55	1.36	-0.2
SPI1	spleen focus forming virus (SFFV) proviral integration oncogene spi1	-0.06	1.34	1.4
TIMP3	TIMP metallopeptidase inhibitor 3	1.36	1.33	-0.03
EVI2A	ecotropic viral integration site 2A	1.8	1.32	-0.48
CST7	cystatin F (leukocystatin)	1	1.31	0.31
IDUA	iduronidase, alpha-L-	1.06	1.31	0.24
RAB37	RAB37, member RAS oncogene family	1.33	1.31	-0.02
RNF125	ring finger protein 125	1.01	1.31	0.3
LOC374443	CLR pseudogene	1.04	1.29	0.25
SLC9A8	solute carrier family 9 (sodium/hydrogen exchanger), member 8	0.49	1.28	0.79
CD209	CD209 molecule	1.97	1.27	-0.7
YPEL3	yippee-like 3 (Drosophila)	0.87	1.27	0.4
SLAMF6	SLAM family member 6	0.86	1.25	0.4
IFI6	interferon, alpha-inducible protein 6	1.54	1.24	-0.31
A2M	alpha-2-macroglobulin	0.91	1.22	0.31
ANPEP	alanyl (membrane) aminopeptidase	0.87	1.21	0.34
OAS1	2',5'-oligoadenylate synthetase 1, 40/46kDa	1.01	1.21	0.2
B4GALT3	UDP-Gal:betaGlcNAc beta 1,4- galactosyltransferase, polypeptide 3	0.53	1.2	0.67
CSF3R	colony stimulating factor 3 receptor (granulocyte)	0.74	1.2	0.45
F3	coagulation factor III (thromboplastin, tissue factor)	1.86	1.2	-0.66
RASGRP4	RAS guanyl releasing protein 4	1.48	1.19	-0.29
TPP1	tripeptidyl peptidase I	0.53	1.18	0.65
KLF7	Kruppel-like factor 7 (ubiquitous)	1.01	1.16	0.15
TMC8	transmembrane channel-like 8	0.65	1.15	0.5
P2RX4	purinergic receptor P2X, ligand-gated ion channel, 4	1.45	1.14	-0.31
PTGS1	prostaglandin-endoperoxide synthase 1 (prostaglandin G/H synthase and cyclooxygenase)	1.03	1.14	0.11
TRGV5	T cell receptor gamma variable 5	0.56	1.14	0.58
CD55	CD55 molecule, decay accelerating factor for complement (Cromer blood group)	0.72	1.13	0.41
HEXA	hexosaminidase A (alpha polypeptide)	0.64	1.13	0.48
MBOAT7	membrane bound O-acyltransferase domain containing 7	0.16	1.13	0.96
AJAP1	adherens junctions associated protein 1	1.59	1.12	-0.47
CD93	CD93 molecule	0.97	1.12	0.15
SAT1	spermidine/spermine N1-acetyltransferase 1	-0.15	1.12	1.28
VAT1L	vesicle amine transport protein 1 homolog (T. californica)-like	1.27	1.12	-0.15
FGL2	fibrinogen-like 2	0.67	1.11	0.44
IL1RN	interleukin 1 receptor antagonist	0.16	1.11	0.95
DLL1	delta-like 1 (Drosophila)	1.63	1.1	-0.53
OR1F1	olfactory receptor, family 1, subfamily F, member 1	2.62	1.09	-1.53
RASSF4	Ras association (RalGDS/AF-6) domain family member 4	0.75	1.09	0.34
ANTXR2	anthrax toxin receptor 2	1.09	1.08	-0.02
OAS2	2'-5'-oligoadenylate synthetase 2, 69/71kDa	2.4	1.08	-1.33
SLC44A2	solute carrier family 44, member 2	0.36	1.08	0.72
HLA-H	major histocompatibility complex, class I, H (pseudogene)	0.74	1.07	0.33
TP53INP1	tumor protein p53 inducible nuclear protein 1	0.93	1.07	0.14
TYROBP	TYRO protein tyrosine kinase binding protein	0.86	1.07	0.22
CD44	CD44 molecule (Indian blood group)	0.83	1.06	0.23
GNPTG	N-acetylglucosamine-1-phosphate transferase, gamma subunit	0.6	1.06	0.46
RNASE6	ribonuclease, RNase A family, k6	0.45	1.06	0.62
LAMP1	lysosomal-associated membrane protein 1	0.31	1.05	0.73
HLA-DMB	major histocompatibility complex, class II, DM beta	0.25	1.04	0.79
TIMP2	TIMP metallopeptidase inhibitor 2	0.63	1.04	0.41
TWSG1	twisted gastrulation homolog 1 (Drosophila)	0.71	1.04	0.34
LIPH	lipase, member H	1.15	1.03	-0.12
ORAI3	ORAI calcium release-activated calcium modulator 3	-0.11	1.03	1.15
ST8SIA6	ST8 alpha-N-acetyl-neuraminide alpha-2,8-sialyltransferase 6	1.19	1.03	-0.16
CPD	carboxypeptidase D	0.73	1.02	0.29
PGAP2	post-GPI attachment to proteins 2	0.7	1.02	0.32
PPARD	peroxisome proliferator-activated receptor delta	0.86	1.02	0.16
SIGLEC12	sialic acid binding Ig-like lectin 12	1.44	1.02	-0.42
MYO1G	myosin IG	1.56875	1.01116	-0.557597
AOAH	acyloxyacyl hydrolase (neutrophil)	1.19	1.01	-0.18
CCL5	chemokine (C-C motif) ligand 5	1.02	1.01	-0.01
CLEC12A	C-type lectin domain family 12, member A; C-type lectin domain family 12, member B	1.19	1.01	-0.17
FURIN	furin (paired basic amino acid cleaving enzyme)	0.47	1.01	0.54
MXRA7	matrix-remodelling associated 7	1.57	1.01	-0.56
PIGZ	phosphatidylinositol glycan anchor biosynthesis, class Z	-0.17	1.01	1.18
SMPDL3A	sphingomyelin phosphodiesterase, acid-like 3A	0.36	1.01	0.65
STXBP1	syntaxin binding protein 1	0.27	1.01	0.74
GLIPR1	GLI pathogenesis-related 1	0.94	1	0.06
LPAR4	lysophosphatidic acid receptor 4	0.52	1	0.48
LY6E	lymphocyte antigen 6 complex, locus E	0.19	1	0.82
RAB27B	RAB27B, member RAS oncogene family	-0.14	1	1.13
TGFBR1	transforming growth factor, beta receptor 1	0.75	1	0.26
CMTM3	CKLF-like MARVEL transmembrane domain containing 3	0.05	0.99	0.94
DNAJC5B	DnaJ (Hsp40) homolog, subfamily C, member 5 beta	1.22	0.99	-0.23
CCL23	chemokine (C-C motif) ligand 23	0.23	0.98	0.75
FUCA1	fucosidase, alpha-L- 1, tissue	0.17	0.98	0.81
UST	uronyl-2-sulfotransferase	1.11	0.98	-0.13
DRAM1	DNA-damage regulated autophagy modulator 1	0.92	0.97	0.05
GPR137B	G protein-coupled receptor 137B	1.53	0.97	-0.56
ITGB5	integrin, beta 5	1.04	0.97	-0.08
SLC43A2	solute carrier family 43, member 2	0.87	0.97	0.11
MYL9	myosin, light chain 9, regulatory	1.25332	0.963104	-0.290219
CFD	complement factor D (adipsin)	-0.06	0.96	1.02
CSF2RA	colony stimulating factor 2 receptor, alpha, low-affinity (granulocyte-macrophage)	1.01	0.96	-0.05
CXCR3	chemokine (C-X-C motif) receptor 3	0.29	0.96	0.67
GPC3	glypican 3	0.24	0.96	0.72
LST1	leukocyte specific transcript 1	0.64	0.96	0.32
MUC1	mucin 1, cell surface associated	1.25	0.96	-0.29
SELPLG	selectin P ligand	0.54	0.96	0.42
SUSD3	sushi domain containing 3	0.57	0.96	0.39
DSC3	desmocollin 3	0.7	0.95	0.25
GPA33	glycoprotein A33 (transmembrane)	0.71	0.95	0.25
HGSNAT	heparan-alpha-glucosaminide N-acetyltransferase	0.65	0.95	0.31
CD46	CD46 molecule, complement regulatory protein	0.4	0.94	0.54
DDIT4	DNA-damage-inducible transcript 4	2.06	0.94	-1.12
IFITM1	interferon induced transmembrane protein 1 (9-27)	1	0.94	-0.06
LDLR	low density lipoprotein receptor	0.27	0.94	0.67
NKG7	natural killer cell group 7 sequence	0.6	0.94	0.34
PLAU	plasminogen activator, urokinase	0.17	0.94	0.77
PLBD1	phospholipase B domain containing 1	0.34	0.94	0.6
SDC3	syndecan 3	0.63	0.94	0.3
TSPAN2	tetraspanin 2	0.59	0.94	0.36
ATRN	attractin	0.71	0.93	0.22
BCAM	basal cell adhesion molecule (Lutheran blood group)	0.53	0.93	0.4
CSTA	cystatin A (stefin A)	1.04	0.93	-0.1
HEXB	hexosaminidase B (beta polypeptide)	0.35	0.93	0.58
TP53INP2	tumor protein p53 inducible nuclear protein 2	0.28	0.93	0.65
CDA	cytidine deaminase	0.59	0.92	0.33
FOLR2	folate receptor 2 (fetal)	0.17	0.92	0.75
GAB2	GRB2-associated binding protein 2	0.7	0.92	0.22
PTGER4	prostaglandin E receptor 4 (subtype EP4)	0.12	0.92	0.8
SH3BP5	SH3-domain binding protein 5 (BTK-associated)	0.14	0.92	0.78
SNN	stannin	0.67	0.92	0.24
DLL4	delta-like 4 (Drosophila)	0.97	0.91	-0.06
INSR	insulin receptor	0.17	0.91	0.74
LOC730098	similar to chemokine (C-C motif) ligand 27	1.14	0.91	-0.23
RTN2	reticulon 2	0.6	0.91	0.31
IL2RG	interleukin 2 receptor, gamma (severe combined immunodeficiency)	1.35	0.9	-0.45
RELL1	RELT-like 1	0.53	0.9	0.36
RGS19	regulator of G-protein signaling 19	0.47	0.9	0.42
HEG1	HEG homolog 1 (zebrafish)	0.67	0.89	0.22
IL10RA	interleukin 10 receptor, alpha	0.39	0.89	0.5
KDM6B	lysine (K)-specific demethylase 6B	-0.6	0.89	1.49
LPAR1	lysophosphatidic acid receptor 1	0.79	0.89	0.1
LRFN1	leucine rich repeat and fibronectin type III domain containing 1	-0.16	0.89	1.06
PDCD1LG2	programmed cell death 1 ligand 2	1.06	0.89	-0.16
RNFT1	ring finger protein, transmembrane 1	-0.1	0.89	0.99
SIGLEC14	sialic acid binding Ig-like lectin 14	0.01	0.89	0.88
SLC35A5	solute carrier family 35, member A5	-0.39	0.89	1.28
TIMP1	TIMP metallopeptidase inhibitor 1	0.25	0.89	0.64
ARRB2	arrestin, beta 2	1.13	0.88	-0.25
C1orf162	chromosome 1 open reading frame 162	0.88	0.88	0
CD47	CD47 molecule	0.28	0.88	0.6
HCST	hematopoietic cell signal transducer	1.4	0.88	-0.53
PECAM1	platelet/endothelial cell adhesion molecule	0.55	0.88	0.33
PTPRC	protein tyrosine phosphatase, receptor type, C	0.63	0.88	0.25
SGCB	sarcoglycan, beta (43kDa dystrophin-associated glycoprotein)	0.31	0.88	0.57
C2	complement component 2	0.85	0.87	0.01
CTSF	cathepsin F	0.29	0.87	0.58
ECM1	extracellular matrix protein 1	0.49	0.87	0.38
EFNA4	ephrin-A4	-0.5	0.87	1.37
GAA	glucosidase, alpha; acid	0.2	0.87	0.66
MAN1A1	mannosidase, alpha, class 1A, member 1	0.1	0.87	0.77
SHISA4	shisa homolog 4 (Xenopus laevis)	0.78	0.87	0.08
SLC9A7	solute carrier family 9 (sodium/hydrogen exchanger), member 7	0.78	0.87	0.09
TNFAIP3	tumor necrosis factor, alpha-induced protein 3	1.56	0.87	-0.69
TNKS	tankyrase, TRF1-interacting ankyrin-related ADP-ribose polymerase	-0.15	0.87	1.01
TPST1	tyrosylprotein sulfotransferase 1	0.81	0.87	0.07
AGPAT1	1-acylglycerol-3-phosphate O-acyltransferase 1 (lysophosphatidic acid acyltransferase, alpha)	-0.02	0.86	0.88
LPCAT3	lysophosphatidylcholine acyltransferase 3	0.18	0.86	0.68
TCTN3	tectonic family member 3	-0.17	0.86	1.03
TNFSF10	tumor necrosis factor (ligand) superfamily, member 10	0.83	0.86	0.03
ADAM10	ADAM metallopeptidase domain 10	0.42	0.85	0.43
CACNB4	calcium channel, voltage-dependent, beta 4 subunit	0.78	0.85	0.07
CTSD	cathepsin D	0.41	0.85	0.44
GAS7	growth arrest-specific 7	1.44	0.85	-0.59
CANT1	calcium activated nucleotidase 1	0.05	0.84	0.79
DKK2	dickkopf homolog 2 (Xenopus laevis)	0.44	0.84	0.4
EDEM2	ER degradation enhancer, mannosidase alpha-like 2	0.8	0.84	0.04
FCER2	Fc fragment of IgE, low affinity II, receptor for (CD23)	1.66	0.84	-0.82
HVCN1	hydrogen voltage-gated channel 1	0.04	0.84	0.81
ITFG1	integrin alpha FG-GAP repeat containing 1	0.3	0.84	0.55
PPDPF	pancreatic progenitor cell differentiation and proliferation factor homolog (zebrafish)	1.21	0.84	-0.37
SRD5A3	steroid 5 alpha-reductase 3	-0.1	0.84	0.94
SYNGR1	synaptogyrin 1	-0.11	0.84	0.94
TRIB3	tribbles homolog 3 (Drosophila)	1.04	0.84	-0.2
UBE2L6	ubiquitin-conjugating enzyme E2L 6	1.23	0.84	-0.39
ABCA1	ATP-binding cassette, sub-family A (ABC1), member 1	1.13	0.83	-0.3
ARSA	arylsulfatase A	0.18	0.83	0.65
ATP6V0A1	ATPase, H+ transporting, lysosomal V0 subunit a1	1.34	0.83	-0.5
CLSTN2	calsyntenin 2	-0.95	0.83	1.78
CXCL11	chemokine (C-X-C motif) ligand 11	0.46	0.83	0.36
HHLA3	HERV-H LTR-associating 3	0.93	0.83	-0.1
IL17RA	interleukin 17 receptor A	0.57	0.83	0.26
RNF13	ring finger protein 13	0.72	0.83	0.11
S100A12	S100 calcium binding protein A12	0.82	0.83	0.02
SLC2A10	solute carrier family 2 (facilitated glucose transporter), member 10	0.27	0.83	0.57
UTS2	urotensin 2	0.28	0.83	0.55
ARSD	arylsulfatase D	0.29	0.82	0.53
B4GALT1	UDP-Gal:betaGlcNAc beta 1,4- galactosyltransferase, polypeptide 1	0.68	0.82	0.14
CD53	CD53 molecule	0.32	0.82	0.5
DRAM2	DNA-damage regulated autophagy modulator 2	0.4	0.82	0.42
EDEM1	ER degradation enhancer, mannosidase alpha-like 1	0.69	0.82	0.12
F11R	F11 receptor	0.53	0.82	0.29
HLA-C	major histocompatibility complex, class I, C; major histocompatibility complex, class I, B	0.47	0.82	0.35
ICAM2	intercellular adhesion molecule 2	-0.22	0.82	1.04
LPAR5	lysophosphatidic acid receptor 5	0.13	0.82	0.68
MS4A4A	membrane-spanning 4-domains, subfamily A, member 4	0.67	0.82	0.16
CSGALNACT2	chondroitin sulfate N-acetylgalactosaminyltransferase 2; novel protein similar to chondroitin sulfate GalNAcT-2 (GALNACT-2)	0.64	0.81	0.17
ENPP4	ectonucleotide pyrophosphatase/phosphodiesterase 4 (putative function)	0.69	0.81	0.12
PIK3R5	phosphoinositide-3-kinase, regulatory subunit 5	0.1	0.81	0.71
PPP1R15A	protein phosphatase 1, regulatory (inhibitor) subunit 15A	-0.13	0.81	0.93
ATP6AP1	ATPase, H+ transporting, lysosomal accessory protein 1	0.03	0.8	0.77
ATP6AP2	ATPase, H+ transporting, lysosomal accessory protein 2	0.63	0.8	0.17
CD300C	CD300c molecule	0.14	0.8	0.65
KIAA0319L	KIAA0319-like	0.62	0.8	0.18
TGFBR3	transforming growth factor, beta receptor III	0.42	0.8	0.38
CX3CR1	chemokine (C-X3-C motif) receptor 1	0.69	0.79	0.1
FKBP9	FK506 binding protein 9, 63 kDa	0.44	0.79	0.36
FRRS1	ferric-chelate reductase 1	0.24	0.79	0.55
IGFBPL1	insulin-like growth factor binding protein-like 1	-0.82	0.79	1.61
ITGAX	integrin, alpha X (complement component 3 receptor 4 subunit)	0.29	0.79	0.5
LRP10	low density lipoprotein receptor-related protein 10	0.12	0.79	0.67
MAN2B2	mannosidase, alpha, class 2B, member 2	0.15	0.79	0.64
MARVELD1	hypothetical LOC100270710; MARVEL domain containing 1	0.31	0.79	0.48
SULT1B1	sulfotransferase family, cytosolic, 1B, member 1	0.6	0.79	0.19
TCTN1	tectonic family member 1	-0.07	0.79	0.86
TGFBR2	transforming growth factor, beta receptor II (70/80kDa)	0.72	0.79	0.08
TMEM176B	transmembrane protein 176B	0.28	0.79	0.51
TSPY2	testis specific protein, Y-linked 3; testis specific protein, Y-linked 2; testis specific protein, Y-linked 1; testis specific protein, Y-linked pseudogene 7	-0.32	0.79	1.11
CSF2RB	colony stimulating factor 2 receptor, beta, low-affinity (granulocyte-macrophage)	0.16	0.78	0.62
GRINA	glutamate receptor, ionotropic, N-methyl D-aspartate-associated protein 1 (glutamate binding)	-0.25	0.78	1.02
P2RX1	purinergic receptor P2X, ligand-gated ion channel, 1	1.59	0.78	-0.81
AGTRAP	angiotensin II receptor-associated protein	0.51	0.77	0.26
CNTN4	contactin 4	0.47	0.77	0.29
IL13RA1	interleukin 13 receptor, alpha 1	0.63	0.77	0.15
PLAUR	plasminogen activator, urokinase receptor	0.54	0.77	0.23
TXNDC16	thioredoxin domain containing 16	0.92	0.77	-0.15
ZFP36	zinc finger protein 36, C3H type, homolog (mouse)	0.73	0.77	0.04
ADAM17	ADAM metallopeptidase domain 17	0.66	0.76	0.1
AVPR1B	arginine vasopressin receptor 1B	-0.14	0.76	0.9
DENND5A	DENN/MADD domain containing 5A	1.21	0.76	-0.46
ERMAP	erythroblast membrane-associated protein (Scianna blood group)	0.26	0.76	0.5
IGFBP7	insulin-like growth factor binding protein 7	-0.33	0.76	1.08
MKNK2	MAP kinase interacting serine/threonine kinase 2	0.38	0.76	0.38
PLBD2	phospholipase B domain containing 2	0.09	0.76	0.67
PTAFR	platelet-activating factor receptor	0.37	0.76	0.39
TOX	thymocyte selection-associated high mobility group box	0.43	0.76	0.34
XYLT1	xylosyltransferase I	0.5	0.76	0.26
BST1	bone marrow stromal cell antigen 1	-0.08	0.75	0.82
HLA-E	major histocompatibility complex, class I, E	-0.45	0.75	1.2
IL12RB1	interleukin 12 receptor, beta 1	0.37	0.75	0.38
MEGF10	multiple EGF-like-domains 10	1.19	0.75	-0.44
SERPINF1	serpin peptidase inhibitor, clade F (alpha-2 antiplasmin, pigment epithelium derived factor), member 1	-0.06	0.75	0.81
SNAI1	snail homolog 1 (Drosophila)	0.39	0.75	0.37
TBXA2R	thromboxane A2 receptor	0.07	0.75	0.68
AGRN	agrin	0.82	0.74	-0.09
CD300A	CD300a molecule	0.75	0.74	0
GBP2	guanylate binding protein 2, interferon-inducible	0.21	0.74	0.53
IGFBP4	insulin-like growth factor binding protein 4	0.14	0.74	0.6
MEGF9	multiple EGF-like-domains 9	0.68	0.74	0.06
METRNL	meteorin, glial cell differentiation regulator-like; similar to meteorin, glial cell differentiation regulator-like	0.28	0.74	0.46
PRR13	proline rich 13	-0.05	0.74	0.78
QPCT	glutaminyl-peptide cyclotransferase	1.63	0.74	-0.88
RNASE3	ribonuclease, RNase A family, 3 (eosinophil cationic protein)	1.13	0.74	-0.39
SCD	stearoyl-CoA desaturase (delta-9-desaturase)	0.87	0.74	-0.13
TCTN2	tectonic family member 2	-0.56	0.74	1.3
TM2D1	TM2 domain containing 1	0.18	0.74	0.56
TMEM154	transmembrane protein 154	0.62	0.74	0.12
ZDHHC18	zinc finger, DHHC-type containing 18	0.11	0.74	0.62
CASS4	Cas scaffolding protein family member 4	0.96	0.73	-0.23
CTSS	cathepsin S	0.28	0.73	0.45
CYP2S1	cytochrome P450, family 2, subfamily S, polypeptide 1	0.07	0.73	0.66
FHL3	four and a half LIM domains 3	0.59	0.73	0.14
KCNQ1	potassium voltage-gated channel, KQT-like subfamily, member 1	0.68	0.73	0.05
MS4A4E	membrane-spanning 4-domains, subfamily A, member 4E	0.43	0.73	0.3
NRP1	neuropilin 1	0.11	0.73	0.62
OTUD1	OTU domain containing 1	0.27	0.73	0.46
PLEKHO1	pleckstrin homology domain containing, family O member 1	0.15	0.73	0.58
SECTM1	secreted and transmembrane 1	0.74	0.73	-0.01
SGPP1	sphingosine-1-phosphate phosphatase 1	0.31	0.73	0.42
TARP	TCR gamma alternate reading frame protein; T cell receptor gamma variable 9; T cell receptor gamma constant 1	-0.13	0.73	0.86
TNFSF13B	tumor necrosis factor (ligand) superfamily, member 13b	1.11	0.73	-0.38
ADAM9	ADAM metallopeptidase domain 9 (meltrin gamma)	0.64	0.72	0.09
ATP2B4	ATPase, Ca++ transporting, plasma membrane 4	0.38	0.72	0.34
CD37	CD37 molecule	0.25	0.72	0.47
CKAP4	cytoskeleton-associated protein 4	0.05	0.72	0.67
CYBRD1	cytochrome b reductase 1	0.82	0.72	-0.1
LILRB2	leukocyte immunoglobulin-like receptor, subfamily B (with TM and ITIM domains), member 2	0.37	0.72	0.35
MAN2B1	mannosidase, alpha, class 2B, member 1	0.46	0.72	0.27
NEO1	neogenin homolog 1 (chicken)	0.19	0.72	0.53
NID1	nidogen 1	0.38	0.72	0.34
PLXNB2	plexin B2	0.67	0.72	0.05
SCPEP1	serine carboxypeptidase 1	0.85	0.72	-0.13
SDC4	syndecan 4	0.96	0.72	-0.25
SERPING1	serpin peptidase inhibitor, clade G (C1 inhibitor), member 1	0.59	0.72	0.14
SV2A	synaptic vesicle glycoprotein 2A	0.26	0.72	0.46
TMEM59	transmembrane protein 59	0.19	0.72	0.53
C6orf223	chromosome 6 open reading frame 223	1.49	0.71	-0.78
CD33	CD33 molecule	-0.13	0.71	0.84
CHST14	carbohydrate (N-acetylgalactosamine 4-0) sulfotransferase 14	-0.29	0.71	1
ERN1	endoplasmic reticulum to nucleus signaling 1	0.99	0.71	-0.28
NT5E	5'-nucleotidase, ecto (CD73)	0.84	0.71	-0.14
PROS1	protein S (alpha)	0.2	0.71	0.5
RAB7B	RAB7B, member RAS oncogene family	0.08	0.71	0.63
VAMP4	vesicle-associated membrane protein 4	-0.05	0.71	0.76
VEGFA	vascular endothelial growth factor A	1.47	0.71	-0.76
WBP2	WW domain binding protein 2	0.64	0.71	0.07
ZNF385A	zinc finger protein 385A	0.22	0.71	0.49
CLDND1	claudin domain containing 1	0.18	0.7	0.52
CRTAP	cartilage associated protein	0.12	0.7	0.58
FADS2	fatty acid desaturase 2	0.82	0.7	-0.11
HLA-DRB3	major histocompatibility complex, class II, DR beta 3	0.08	0.7	0.62
HLA-DRB5	major histocompatibility complex, class II, DR beta 5	0.68	0.7	0.02
INSIG1	insulin induced gene 1	0.79	0.7	-0.09
MPEG1	macrophage expressed 1	0.35	0.7	0.35
MPPE1	metallophosphoesterase 1	-0.98	0.7	1.69
PTPRJ	protein tyrosine phosphatase, receptor type, J	0.76	0.7	-0.06
RET	ret proto-oncogene	0.83	0.7	-0.14
SLC37A2	solute carrier family 37 (glycerol-3-phosphate transporter), member 2	-0.09	0.7	0.8
TMEM176A	transmembrane protein 176A	0.01	0.7	0.69
TRPC2	transient receptor potential cation channel, subfamily C, member 2 (pseudogene)	0.25	0.7	0.44
WDTC1	WD and tetratricopeptide repeats 1	0.68	0.7	0.02
AMFR	autocrine motility factor receptor	0.13	0.69	0.56
CA11	carbonic anhydrase XI	0.26	0.69	0.44
CDH24	cadherin-like 24	0.16	0.69	0.53
CDS2	CDP-diacylglycerol synthase (phosphatidate cytidylyltransferase) 2	0.09	0.69	0.6
CTSW	cathepsin W	0.38	0.69	0.32
EMP3	epithelial membrane protein 3	1.08	0.69	-0.39
IFITM3	interferon induced transmembrane protein 3 (1-8U)	0.56	0.69	0.13
ITM2C	integral membrane protein 2C	0.23	0.69	0.47
P2RX7	purinergic receptor P2X, ligand-gated ion channel, 7	0.53	0.69	0.16
RNF44	ring finger protein 44	0.32	0.69	0.37
S100A10	S100 calcium binding protein A10	0.43	0.69	0.26
SERINC2	serine incorporator 2	-0.17	0.69	0.86
SLC25A16	solute carrier family 25 (mitochondrial carrier; Graves disease autoantigen), member 16	0.08	0.69	0.61
ST3GAL1	ST3 beta-galactoside alpha-2,3-sialyltransferase 1	0.21	0.69	0.48
TAPBP	TAP binding protein (tapasin)	0.2	0.69	0.5
C10orf91	chromosome 10 open reading frame 91	1.02	0.68	-0.34
CXCR4	chemokine (C-X-C motif) receptor 4	0.44	0.68	0.24
DPP4	dipeptidyl-peptidase 4	0.18	0.68	0.49
LYST	lysosomal trafficking regulator	1.09	0.68	-0.42
METTL7A	methyltransferase like 7A	0.23	0.68	0.45
RECK	reversion-inducing-cysteine-rich protein with kazal motifs	1.05	0.68	-0.37
TMEM63A	transmembrane protein 63A	0.57	0.68	0.11
CD74	CD74 molecule, major histocompatibility complex, class II invariant chain	0.3	0.67	0.37
CLEC11A	C-type lectin domain family 11, member A	0.04	0.67	0.63
EMP2	epithelial membrane protein 2	0.63	0.67	0.04
GLIPR2	GLI pathogenesis-related 2	0.21	0.67	0.47
GRPR	gastrin-releasing peptide receptor	0.42	0.67	0.25
MANSC1	MANSC domain containing 1	0.39	0.67	0.28
SPPL3	signal peptide peptidase 3	0.1	0.67	0.57
ST6GALNAC2	ST6 (alpha-N-acetyl-neuraminyl-2,3-beta-galactosyl-1,3)-N-acetylgalactosaminide alpha-2,6-sialyltransferase 2	0.33	0.67	0.34
TMEM106A	hypothetical LOC728772; transmembrane protein 106A	0.15	0.67	0.52
C19orf38	chromosome 19 open reading frame 38	0.69	0.66	-0.03
CD40	CD40 molecule, TNF receptor superfamily member 5	0.68	0.66	-0.02
CTSA	cathepsin A	-0.18	0.66	0.84
FCGR2A	Fc fragment of IgG, low affinity IIa, receptor (CD32)	0.61	0.66	0.05
HLA-DRB4	major histocompatibility complex, class II, DR beta 4; major histocompatibility complex, class II, DR beta 1	0.45	0.66	0.21
KDELR3	KDEL (Lys-Asp-Glu-Leu) endoplasmic reticulum protein retention receptor 3	0.3	0.66	0.36
MAP1LC3A	microtubule-associated protein 1 light chain 3 alpha	0.04	0.66	0.63
PRDM1	PR domain containing 1, with ZNF domain	0.71	0.66	-0.05
PTTG1IP	pituitary tumor-transforming 1 interacting protein	1.57	0.66	-0.9
RXFP1	relaxin/insulin-like family peptide receptor 1	0.44	0.66	0.22
SIAE	sialic acid acetylesterase	0.1	0.66	0.56
SIGLEC1	sialic acid binding Ig-like lectin 1, sialoadhesin	0.66	0.66	0
TMEM150B	transmembrane protein 150B	0.04	0.66	0.63
TMEM156	transmembrane protein 156	1	0.66	-0.34
TMEM170A	transmembrane protein 170A	-0.51	0.66	1.17
TNFRSF11A	tumor necrosis factor receptor superfamily, member 11a, NFKB activator	0.27	0.66	0.39
USP41	ubiquitin specific peptidase 41	0.54	0.66	0.12
CA5B	inactivation escape 2 (non-protein coding); carbonic anhydrase VB, mitochondrial	0.62	0.65	0.03
GCNT1	glucosaminyl (N-acetyl) transferase 1, core 2 (beta-1,6-N-acetylglucosaminyltransferase)	0.8	0.65	-0.15
HLA-DRB1	major histocompatibility complex, class II, DR beta 4; major histocompatibility complex, class II, DR beta 1	0.18	0.65	0.47
LIPN	lipase, family member N	0.16	0.65	0.49
LY86	lymphocyte antigen 86	0	0.65	0.65
MOXD1	monooxygenase, DBH-like 1	0.32	0.65	0.33
PIGS	phosphatidylinositol glycan anchor biosynthesis, class S	0.45	0.65	0.21
TMEM127	transmembrane protein 127	0.05	0.65	0.61
ADAMTS2	ADAM metallopeptidase with thrombospondin type 1 motif, 2	0.04	0.64	0.6
ASAH1	N-acylsphingosine amidohydrolase (acid ceramidase) 1	0.31	0.64	0.32
CACNA2D4	calcium channel, voltage-dependent, alpha 2/delta subunit 4	1.03	0.64	-0.39
CALHM2	calcium homeostasis modulator 2	0.18	0.64	0.47
CD52	CD52 molecule	1.12	0.64	-0.48
CD59	CD59 molecule, complement regulatory protein	-0.04	0.64	0.68
CD68	CD68 molecule	0.09	0.64	0.55
ENTPD1	ectonucleoside triphosphate diphosphohydrolase 1	0.07	0.64	0.57
GPR183	G protein-coupled receptor 183	0.25	0.64	0.38
GRN	granulin	0.29	0.64	0.36
HLA-DMA	major histocompatibility complex, class II, DM alpha	0.24	0.64	0.4
HSPG2	heparan sulfate proteoglycan 2	0.98	0.64	-0.34
JUND	jun D proto-oncogene	-0.01	0.64	0.65
LILRA2	leukocyte immunoglobulin-like receptor, subfamily A (with TM domain), member 2	-0.46	0.64	1.09
MIR223	microRNA 223	0.84	0.64	-0.2
MR1	major histocompatibility complex, class I-related	-0.5	0.64	1.14
NRM	nurim (nuclear envelope membrane protein)	0.35	0.64	0.29
PIGT	phosphatidylinositol glycan anchor biosynthesis, class T	-0.43	0.64	1.06
PLA2G15	phospholipase A2, group XV	0.99	0.64	-0.35
QPCTL	glutaminyl-peptide cyclotransferase-like	0.14	0.64	0.5
RRAGD	Ras-related GTP binding D	0.04	0.64	0.6
TMEM87B	transmembrane protein 87B	1	0.64	-0.36
ULBP3	UL16 binding protein 3	0.18	0.64	0.45
AGA	aspartylglucosaminidase	0.41	0.63	0.22
CD276	CD276 molecule	0.08	0.63	0.55
CD84	CD84 molecule	-0.69	0.63	1.32
HLA-B	major histocompatibility complex, class I, C; major histocompatibility complex, class I, B	0.28	0.63	0.35
IL23A	interleukin 23, alpha subunit p19	0.39	0.63	0.24
MAML2	mastermind-like 2 (Drosophila)	-0.16	0.63	0.79
TOR2A	torsin family 2, member A	-0.02	0.63	0.65
AIF1	allograft inflammatory factor 1	0.97	0.622555	-0.43
ADORA2B	hypothetical LOC100131909; adenosine A2b receptor	0.53	0.62	0.09
CD244	CD244 molecule, natural killer cell receptor 2B4	0.61	0.62	0.01
CIDEB	cell death-inducing DFFA-like effector b	-0.05	0.62	0.67
CXCL10	chemokine (C-X-C motif) ligand 10	1.08	0.62	-0.47
HBEGF	heparin-binding EGF-like growth factor	-0.89	0.62	1.51
HIPK2	homeodomain interacting protein kinase 2; similar to homeodomain interacting protein kinase 2	0.12	0.62	0.5
KLF2	Kruppel-like factor 2 (lung)	0.2	0.62	0.43
LRRC25	leucine rich repeat containing 25	0.66	0.62	-0.04
LRRC4B	leucine rich repeat containing 4B	-0.04	0.62	0.66
METTL9	methyltransferase like 9	0.26	0.62	0.36
PLXND1	plexin D1	-0.16	0.62	0.78
PRNP	prion protein	0.38	0.62	0.24
RNF24	ring finger protein 24	0.72	0.62	-0.1
RRAS	related RAS viral (r-ras) oncogene homolog	0.56	0.62	0.06
SLC35B2	solute carrier family 35, member B2	0.25	0.62	0.36
TGFB1I1	transforming growth factor beta 1 induced transcript 1	0.86	0.62	-0.25
TMEM14C	transmembrane protein 14C	-0.19	0.62	0.81
TUBG2	tubulin, gamma 2	-0.41	0.62	1.03
C19orf25	chromosome 19 open reading frame 25	-0.24	0.61	0.85
CLN5	ceroid-lipofuscinosis, neuronal 5	-0.02	0.61	0.63
CYP2B6	cytochrome P450, family 2, subfamily B, polypeptide 6	0.16	0.61	0.45
FEZ1	fasciculation and elongation protein zeta 1 (zygin I)	0.16	0.61	0.45
HLA-A	major histocompatibility complex, class I, A	0.32	0.61	0.29
HPSE	heparanase	0.7	0.61	-0.1
IGF2R	insulin-like growth factor 2 receptor	-0.21	0.61	0.82
KIT	similar to Mast/stem cell growth factor receptor precursor (SCFR) (Proto-oncogene tyrosine-protein kinase Kit) (c-kit) (CD117 antigen); v-kit Hardy-Zuckerman 4 feline sarcoma viral oncogene homolog	0.98	0.61	-0.36
NDST2	N-deacetylase/N-sulfotransferase (heparan glucosaminyl) 2	0.41	0.61	0.2
PITPNC1	phosphatidylinositol transfer protein, cytoplasmic 1	0.44	0.61	0.16
RGS2	regulator of G-protein signaling 2, 24kDa	0.16	0.61	0.45
SLC29A3	solute carrier family 29 (nucleoside transporters), member 3; Sp9 transcription factor homolog (mouse)	0.08	0.61	0.52
TNFRSF1A	tumor necrosis factor receptor superfamily, member 1A	0.23	0.61	0.38
BLOC1S2	biogenesis of lysosomal organelles complex-1, subunit 2	0.72	0.6	-0.12
CD99	CD99 molecule	0.51	0.6	0.1
DTX4	deltex homolog 4 (Drosophila)	-0.23	0.6	0.83
ERLEC1	chromosome 2 open reading frame 30	0.55	0.6	0.05
FZD2	frizzled homolog 2 (Drosophila)	-0.11	0.6	0.71
LOC643072	hypothetical LOC643072	0.17	0.6	0.43
LOC728488	POM121 membrane glycoprotein (rat) pseudogene	0.53	0.6	0.07
LOC729291	hypothetical protein LOC729291	0.54	0.6	0.06
MAP3K8	mitogen-activated protein kinase kinase kinase 8	0.31	0.6	0.29
MIR196B	microRNA 196b	0.37	0.6	0.22
NEU1	sialidase 1 (lysosomal sialidase)	-0.13	0.6	0.74
SLC35A4	solute carrier family 35, member A4	0.46	0.6	0.13
SLCO4C1	solute carrier organic anion transporter family, member 4C1	-0.02	0.6	0.62
AZU1	azurocidin 1	0.21	0.59	0.39
CD83	CD83 molecule	0.46	0.59	0.13
CHID1	chitinase domain containing 1	-0.3	0.59	0.89
CNNM4	cyclin M4	-0.05	0.59	0.65
CTSB	cathepsin B	0.41	0.59	0.18
FMNL1	formin-like 1	1.1	0.59	-0.52
FYN	FYN oncogene related to SRC, FGR, YES	1.19	0.59	-0.6
IFITM4P	interferon induced transmembrane protein 4 pseudogene	0.38	0.59	0.2
IL6ST	interleukin 6 signal transducer (gp130, oncostatin M receptor)	0.37	0.59	0.21
LILRA1	leukocyte immunoglobulin-like receptor, subfamily A (with TM domain), member 1	0.59	0.59	0.01
LILRB1	leukocyte immunoglobulin-like receptor, subfamily B (with TM and ITIM domains), member 1	0.31	0.59	0.29
MAD1L1	MAD1 mitotic arrest deficient-like 1 (yeast)	0.45	0.59	0.14
MBD5	methyl-CpG binding domain protein 5	-0.05	0.59	0.64
NPC1	Niemann-Pick disease, type C1	-0.13	0.59	0.72
PGAP3	post-GPI attachment to proteins 3	-0.13	0.59	0.72
PSAP	prosaposin	0.09	0.59	0.5
PTX3	pentraxin-related gene, rapidly induced by IL-1 beta	0.73	0.59	-0.15
SORT1	sortilin 1	0.11	0.59	0.48
ST3GAL2	ST3 beta-galactoside alpha-2,3-sialyltransferase 2	0.55	0.59	0.04
TEAD3	TEA domain family member 3	0.14	0.59	0.45
TMEM106B	transmembrane protein 106B	-0.04	0.59	0.63
VAMP3	vesicle-associated membrane protein 3 (cellubrevin)	0.04	0.59	0.55
IGF2R	Insulin Like Growth Factor 2 Receptor	0.382836	0.585211	0.202375
